# Supplementary material for: Pharmacophore-Model-Based Drug Repurposing for the Identification of the Potential Inhibitors Targeting the Allosteric Site in Dengue Virus NS5 RNA-Dependent RNA Polymerase
Source: Viruses. 2022 Aug 20;14(8):1827. doi: 10.3390/v14081827 (PMC9412353; doi:10.3390/v14081827)
Supplement: Supplementary file 1 [file viruses-14-01827-s001.zip]

Archive with 1 entries (1 files):
- viruses-1764918-supplementary.pdf
